# Supplementary material for: Effect of Magnetic Resonance Imaging at 1.5 T and 3 T on Temperature and Bond Strength of Orthodontic Bands with Welded Tubes: An In Vitro Study
Source: Materials (Basel). 2023 Jan 9;16(2):651. doi: 10.3390/ma16020651 (PMC9863444; doi:10.3390/ma16020651)
Supplement: Supplementary file 1 [file materials-16-00651-s001.zip]

Archive with 1 entries (1 files):
- materials-2097008-supplementary.pdf
